# Supplementary material for: NMD Classifier: A reliable and systematic classification tool for nonsense-mediated decay events
Source: PLoS One. 2017 Apr 3;12(4):e0174798. doi: 10.1371/journal.pone.0174798 (PMC5378362; doi:10.1371/journal.pone.0174798)
Supplement: S1 Table — (XLSX) [file pone.0174798.s004.xlsx]

## Sheet: Table S1
Transcript Support Level	Description	No. NMD transcripts	% of all NMD transcript
tsl1	All splice junctions of the transcript are supported by at least one non-suspect mRNA	2591	0.187591
tsl2	The best supporting mRNA is flagged as suspect or the support is from multiple ESTs	2739	0.198306
tsl3	The only support is from a single EST	2391	0.17311
tsl4	The best supporting EST is flagged as suspect	1359	0.0983927
tsl5	No single transcript supports the model structure	3501	0.253475
tslNA	The transcript was not analysed for one of the following reasons 1. Pseudogene annotation, including transcribed pseudogenes 2. Human leukocyte antigen (HLA) transcript 3. Immunoglobin gene transcript 4. T-cell receptor transcript 5. Single-exon transcript (will be included in a future version)	5	0.000362004
Unstable annotation	Missing annotation in Ensembl version 87	1226	0.0887634
